# Supplementary material for: Superpixel-based segmentation of muscle fibers in multi-channel microscopy
Source: BMC Syst Biol. 2016 Dec 5;10(Suppl 5):124. doi: 10.1186/s12918-016-0372-2 (PMC5249035; doi:10.1186/s12918-016-0372-2)
Supplement: Additional file 1 — The MATLAB and C code, and the data files used in this project. (ZIP 9346 kb) [file 12918_2016_372_MOESM1_ESM.zip]

Archive with 16 entries (14 files):
- Software/
- Software/colorGradient.m
- Software/colorStructureTensor.m
- Software/computeSPInfo_mex.cpp
- Software/computeSPInfo_mex.mexw64
- Software/data/
- Software/data/figure1a.dat
- Software/data/figure1b.dat
- Software/data/figure2.dat
- Software/keyPressedFunction.m
- Software/main.m
- Software/mergeTwoRegions_mex.cpp
- Software/mergeTwoRegions_mex.mexw64
- Software/pboverlay.m
- Software/reSLIC_mex.cpp
- Software/reSLIC_mex.mexw64
