# Supplementary material for: Superpixel-based segmentation of muscle fibers in multi-channel microscopy
Source: BMC Syst Biol. 2016 Dec 5;10(Suppl 5):124. doi: 10.1186/s12918-016-0372-2 (PMC5249035; doi:10.1186/s12918-016-0372-2)
Supplement: Additional file 1 — The MATLAB and C code, and the data files used in this project. (ZIP 9346 kb) [file 12918_2016_372_MOESM1_ESM.zip › Software/colorGradient.m]

% Computes the edges (given a photometric model) of a color image using color gradient
%
% SYNOPSIS:
%    [out] = colorGradient(input_im, sigma1, sigma2)
%
% INPUT :
%   input_im      : color input image (NxMx3)
%	sigma1        : size of the Gaussian standard deviation in computing the derivatives
%	sigma2        : size of the Gaussian averaging of the color tensor
%
% OUTPUT: 
%   out                                 :  canny edges

% LITERATURE:
% J. van de Weijer, Th. Gevers, A.W.M Smeulders
% "Robust Photometric Invariant Features from the Color Tensor"
% IEEE Trans. Image Processing, vol. 15 (1), January 2006.

function [out] = colorGradient(input_im, sigma1, sigma2)

[lambda1, lambda2, orientation, anisotropy] = colorStructureTensor(input_im, sigma1, sigma2);

lambda1 = sqrt(lambda1+eps);
out = zeros(size(input_im(:,:,1)));

width = size(out,2);
height = size(out,1);

for jj = 2 : width-1
    for ii = 2: height-1
        orient = orientation(ii+(jj-1)*height);
        grad   = lambda1(ii+(jj-1)*height);
        if (grad > 0)
            if (abs(orient) <= 0.3927)
                dx=1; dy=0;
            end
            if ((orient < 1.1781 ) & (orient > 0.3927))
                dx=1; dy=1;
            end
            if ((orient > -1.1781 ) & (orient < -0.3927))
                dx=1; dy=-1;
            end
            if (abs(orient) >= 1.1781)
                dx=0; dy=-1;
            end
		    if ((grad >= lambda1(ii+dy+(jj+dx-1)*height)) & (grad >= lambda1( ii-dy+(jj-dx-1)*height)))
                out(ii+jj*height) = grad;
            end
        end
    end
end
