# Supplementary material for: Superpixel-based segmentation of muscle fibers in multi-channel microscopy
Source: BMC Syst Biol. 2016 Dec 5;10(Suppl 5):124. doi: 10.1186/s12918-016-0372-2 (PMC5249035; doi:10.1186/s12918-016-0372-2)
Supplement: Additional file 1 — The MATLAB and C code, and the data files used in this project. (ZIP 9346 kb) [file 12918_2016_372_MOESM1_ESM.zip › Software/colorStructureTensor.m]

function [lambda1, lambda2, orient, anisotropy] = colorStructureTensor(in, sigma, sigma2)
% computes lambda1 and lambda2 of the structure tensor of a color image, and computes the local orientation

% structure tensor = ( Rx^2+Gx^2+Bx^2           Rx Ry + Gx Gy + Bx By )
%                    ( Rx Ry + Gx Gy + Bx By    Ry^2 + Gy^2 + By^2 )
% orientation = .5 * arctan ( 2 *  (Rx Ry + Gx Gy + Bx By) /
%                                            (Rx^2+Gx^2+Bx^2)-(Ry^2+Gy^2+By^2) )
% anisotropy is a confidence measure of the orientation

R = double(in(:,:,1));
G = double(in(:,:,2));
B = double(in(:,:,3));

Rx = gDer(R,sigma,1,0);
Ry = gDer(R,sigma,0,1);
R = gDer(R,sigma,0,0);

Gx = gDer(G,sigma,1,0);
Gy = gDer(G,sigma,0,1);
G = gDer(G,sigma,0,0);

Bx = gDer(B,sigma,1,0);
By = gDer(B,sigma,0,1);
B = gDer(B,sigma,0,0);

Cxy = 2*(Rx.*Ry+Gx.*Gy+Bx.*By);
Cxx = Rx.*Rx+Gx.*Gx+Bx.*Bx;
Cyy = Ry.*Ry+Gy.*Gy+By.*By;

Cxx = gDer(Cxx,sigma2,0,0);
Cxy = gDer(Cxy,sigma2,0,0);
Cyy = gDer(Cyy,sigma2,0,0);

D = sqrt((Cxx-Cyy).^2+Cxy.^2+eps);
lambda1 = Cxx+Cyy+D;
lambda2 = Cxx+Cyy-D;
orient = .5*atan2(Cxy,Cxx-Cyy);
anisotropy = D./(Cxx+Cyy);


function [H]= gDer(f,sigma, iorder,jorder)

%H = HxRecGauss(f, sigma, sigma, iorder,jorder,3);
%H = HxGaussDerivative2d(f, sigma, iorder,jorder,3);

%original program
%Initialize the filter

break_off_sigma = 3.;
filtersize = floor(break_off_sigma*sigma+0.5);

f = fill_border(f,filtersize);

x = -filtersize:1:filtersize;

Gauss = 1/(sqrt(2 * pi) * sigma)* exp((x.^2)/(-2 * sigma * sigma) );

switch(iorder)
case 0
    Gx = Gauss/sum(Gauss);
case 1
    Gx = -(x/sigma^2).*Gauss;
    Gx = Gx./(sum(sum(x.*Gx)));
case 2
    Gx = (x.^2/sigma^4-1/sigma^2).*Gauss;
    Gx = Gx-sum(Gx)/size(x,2);
    Gx = Gx/sum(0.5*x.*x.*Gx);
end
H = filter2(Gx,f);

switch(jorder)
case 0
    Gy = Gauss/sum(Gauss);
case 1
    Gy = -(x/sigma^2).*Gauss;
    Gy = Gy./(sum(sum(x.*Gy)));
case 2
    Gy = (x.^2/sigma^4-1/sigma^2).*Gauss;
    Gy = Gy-sum(Gy)/size(x,2);
    Gy = Gy/sum(0.5*x.*x.*Gy);
end
H = filter2(Gy',H);
H = H(filtersize+1:size(H,1)-filtersize,filtersize+1:size(H,2)-filtersize);


function out = fill_border(in,bw)

hh = size(in,1);
ww = size(in,2);
dd = size(in,3);

if (dd == 1)
	out = zeros(hh+bw*2,ww+bw*2);
	
	out(1:bw,1:bw)=ones(bw,bw).*in(1,1);
	out(bw+hh+1:2*bw+hh,1:bw)=ones(bw,bw).*in(hh,1);
	out(1:bw,bw+1+ww:2*bw+ww)=ones(bw,bw).*in(1,ww);
	out(bw+hh+1:2*bw+hh,bw+1+ww:2*bw+ww)=ones(bw,bw).*in(hh,ww);
	out( bw+1:bw+hh,bw+1:bw+ww )= in;
	out(1:bw,bw+1:bw+ww)=ones(bw,1)*in(1,:);
	out(bw+hh+1:2*bw+hh,bw+1:bw+ww)=ones(bw,1)*in(hh,:);
	out(bw+1:bw+hh,1:bw)=in(:,1)*ones(1,bw);
	out(bw+1:bw+hh,bw+ww+1:2*bw+ww)=in(:,ww)*ones(1,bw);
else
  	out = zeros(hh+bw*2,ww+bw*2,dd);
    for (ii = 1:dd)
    	out(1:bw,1:bw,ii)=ones(bw,bw).*in(1,1,ii);
		out(bw+hh+1:2*bw+hh,1:bw,ii)=ones(bw,bw).*in(hh,1,ii);
		out(1:bw,bw+1+ww:2*bw+ww,ii)=ones(bw,bw).*in(1,ww,ii);
		out(bw+hh+1:2*bw+hh,bw+1+ww:2*bw+ww,ii)=ones(bw,bw).*in(hh,ww,ii);
		out( bw+1:bw+hh,bw+1:bw+ww,ii )= in(:,:,ii);
		out(1:bw,bw+1:bw+ww,ii)=ones(bw,1)*in(1,:,ii);
		out(bw+hh+1:2*bw+hh,bw+1:bw+ww,ii)=ones(bw,1)*in(hh,:,ii);
		out(bw+1:bw+hh,1:bw,ii)=in(:,1,ii)*ones(1,bw);
		out(bw+1:bw+hh,bw+ww+1:2*bw+ww,ii)=in(:,ww,ii)*ones(1,bw);
    end
end
