# Supplementary material for: Superpixel-based segmentation of muscle fibers in multi-channel microscopy
Source: BMC Syst Biol. 2016 Dec 5;10(Suppl 5):124. doi: 10.1186/s12918-016-0372-2 (PMC5249035; doi:10.1186/s12918-016-0372-2)
Supplement: Additional file 1 — The MATLAB and C code, and the data files used in this project. (ZIP 9346 kb) [file 12918_2016_372_MOESM1_ESM.zip › Software/computeSPInfo_mex.cpp]

// Written by Nguyen Phu Binh (Email: ngphubinh@yahoo.com, URL: http://phubinh.bachkim.vn)
// The Cell Modelling Lab at Duke-NUS (http://ltklab.org)
// Please cite our paper if using this code.
// Nguyen et al., Superpixel-based segmentation of muscle fibers in multi-channel microscopy, BMC Systems Biology Volume 10 Suppl X, S4.

#include <mex.h>
#include <matrix.h>
#include <math.h>
#include <vector>
#include <algorithm>
#include <float.h>

using namespace std;

#define	NBINS	32

//---------------------------------------------------------------------------//
struct TSuperpixelInfo
{
	int 			id;
	int 			size;
	double			mean[3];
	double			hist[NBINS+1][3];

	vector<int> 	neighbors;
	vector<double>	distanceToSP;
	vector<int> 	borderSize;
	vector<double> 	borderStrength;
};
//---------------------------------------------------------------------------//
struct find_sp_info
{
	int id;
	find_sp_info(int id) : id(id) {}
	bool operator () (const TSuperpixelInfo& sp) const
	{
		return sp.id == id;
	}
};
//---------------------------------------------------------------------------//
/*
	We calculate calculate chi2=(a-b)**2/(a+b+FLT_MIN) to avoid division-by-zero:
	If a+b != 0, then (a+b+FLT_MIN)==(a+b) and nothing changed.
	If a+b == 0, then the numerator is 0 as well, and we don't divide by 0. 
*/
static inline double chi2_baseline_double(const int n, const double* const x, const double* const y)
{
	double result = 0.f;
	for (int i = 0; i < n; i++)
	{
		const double num = x[i]-y[i];
		const double denom = 1./(x[i]+y[i]+DBL_MIN);
		result += num*num*denom;
	}
	return result;
}
//---------------------------------------------------------------------------//
double computeChi2Distance(int n, double hist1[NBINS+1][3], double hist2[NBINS+1][3])
{
	double result = 0.0;
	for (int i = 0; i < 3; i++)
	{
		double e = 0.0;
		for (int j = 0; j < n; j++)
		{
			double num = hist1[j][i]-hist2[j][i];
			double denom = 1./(hist1[j][i]+hist2[j][i]+DBL_MIN);
			e += num*num*denom;
		}
		result += e;
	}
	return sqrt(result);
}
//---------------------------------------------------------------------------//
// image (three 8-bit channels), labels (32-bit array), strength (double array)
void mexFunction(int nlhs, mxArray *plhs[], int nrhs, const mxArray *prhs[])
{
	if (nrhs != 3) mexErrMsgIdAndTxt("computeSPInfo:nrhs", "Three input arguments are required.");
	if (nlhs != 1) mexErrMsgIdAndTxt("computeSPInfo:nlhs", "Only one output is required, i.e superpixels information.");

	//---------------------------
	const mwSize* dims = mxGetDimensions(prhs[0]);
	int width = dims[1];
	int height = dims[0];
	int sz = width*height;
	int nElements = mxGetNumberOfElements(prhs[0]);
	if (nElements/sz != 3) mexErrMsgTxt("Input should have 3 channels.");
	
	unsigned char* pImage = (unsigned char*) mxGetData(prhs[0]);
	// Note: i = y*width+x; bvec[i] = imgbytes[ii]; yvec[i] = imgbytes[ii+sz]; rvec[i] = imgbytes[ii+sz+sz]; ii++;
	
	dims = mxGetDimensions(prhs[1]);
	if ((dims[1] != width) || (dims[0] != height)) mexErrMsgTxt("The size of the label image is not correct.");
	int* pLabels = (int*) mxGetData(prhs[1]);
	// Note: i = y*width+x; labels[i] = p[ii]; ii++;
	
	double* edgeStrength = NULL;
	if (nrhs > 2)
	{
		dims = mxGetDimensions(prhs[2]);
		if ((dims[1] != width) || (dims[0] != height)) mexErrMsgTxt("The size of edge strength is not correct.");
		edgeStrength = (double*) mxGetData(prhs[2]);
	}

	// Note: I(x,y) <=> y*width + x (C code) <=> x*height + y (Matlab memmory)

	// Main Processing
	vector<TSuperpixelInfo>	spInfo;
	
    const	int dx4[4] = {-1,  0,  1,  0};
	const	int dy4[4] = { 0, -1,  0,  1};
	
	spInfo.clear();
	
	for (int y = 0; y < height; y++)
		for (int x = 0; x < width; x++)
		{
			int pixelIdx = x*height + y;	// Matlab style
			int l = pLabels[pixelIdx];
			
			// Find the spInfo for the current label
			TSuperpixelInfo thisSpInfo;
			int iL;

			vector<TSuperpixelInfo>::iterator iter = std::find_if(spInfo.begin(), spInfo.end(), find_sp_info(l));
			
			if (iter != spInfo.end())
			{
				iL = distance(spInfo.begin(), iter);
			}
			else
			{
				thisSpInfo.id = l;
				thisSpInfo.size = 0;
				memset(&thisSpInfo.mean, 0, sizeof(thisSpInfo.mean));
				memset(&thisSpInfo.hist, 0, sizeof(thisSpInfo.hist));
				
				thisSpInfo.neighbors.clear();
				thisSpInfo.borderSize.clear();
				thisSpInfo.borderStrength.clear();
				thisSpInfo.distanceToSP.clear();

				spInfo.push_back(thisSpInfo);
				iL = spInfo.size() - 1;
			}
			
			// Update statistics of superpixel iL
			unsigned char x1 = pImage[pixelIdx];
			unsigned char x2 = pImage[pixelIdx+sz];
			unsigned char x3 = pImage[pixelIdx+sz+sz];
			
			spInfo.at(iL).mean[0] += x1;
			spInfo.at(iL).mean[1] += x2;
			spInfo.at(iL).mean[2] += x3;
			
			int i1 = int(x1) * NBINS / 256;
			int i2 = int(x2) * NBINS / 256;
			int i3 = int(x3) * NBINS / 256;
			
			spInfo.at(iL).hist[i1][0]++;
			spInfo.at(iL).hist[i2][1]++;
			spInfo.at(iL).hist[i3][2]++;
			
			spInfo.at(iL).size++;
			
			// Update the neighbourhood info of superpixel iL
			for (int n = 0; n < 4; n++)
			{
				int nx = x + dx4[n];
				int ny = y + dy4[n];
				if ((nx >= 0 && nx < width) && (ny >= 0 && ny < height))
				{
					int nIdx = nx*height + ny;	// Matlab style
					int iD;
					if (pLabels[nIdx] != l)
					{
						int lNeighbor = pLabels[nIdx];
						int	iN;
						
						vector<int>::iterator iter2 = std::find(spInfo.at(iL).neighbors.begin(), spInfo.at(iL).neighbors.end(), lNeighbor);
						if (iter2 != spInfo.at(iL).neighbors.end())
						{
							iN = distance(spInfo.at(iL).neighbors.begin(), iter2);
							spInfo.at(iL).borderSize[iN]++;
							if (edgeStrength) spInfo.at(iL).borderStrength[iN] += edgeStrength[pixelIdx];
						}
						else
						{
							spInfo.at(iL).neighbors.push_back(lNeighbor);
							iN = spInfo.at(iL).neighbors.size() - 1;

							spInfo.at(iL).borderSize.push_back(1);
							spInfo.at(iL).borderStrength.push_back((edgeStrength) ? edgeStrength[pixelIdx] : 0.0);
							spInfo.at(iL).distanceToSP.push_back(0.0);
						}
					}
				}
			}			
		}

	// Normalize mean and histogram
	for (vector<TSuperpixelInfo>::iterator it_sp = spInfo.begin(); it_sp != spInfo.end(); ++it_sp)
	{
		for (int k = 0; k <= 2; k++)
		{
			for (int i = 0; i <= NBINS; i++) (*it_sp).hist[i][k] /= (*it_sp).size;
			(*it_sp).mean[k] /= (*it_sp).size;
		}
	}
	
	// Calculate distance
	for (vector<TSuperpixelInfo>::iterator it_sp = spInfo.begin(); it_sp != spInfo.end(); ++it_sp)
	{
		for (vector<int>::iterator it_nb = (*it_sp).neighbors.begin(); it_nb != (*it_sp).neighbors.end(); ++it_nb)
		{
			int iN = distance((*it_sp).neighbors.begin(), it_nb);

			// Normalize border strength
			(*it_sp).borderStrength[iN] /= (*it_sp).borderSize[iN];
			
			// Compute distance to this neighbor
			vector<TSuperpixelInfo>::iterator it_sp2 = std::find_if(spInfo.begin(), spInfo.end(), find_sp_info(*it_nb));
			if (it_sp2 != spInfo.end())
				(*it_sp).distanceToSP[iN] = computeChi2Distance(NBINS, (*it_sp).hist, (*it_sp2).hist);
		}
	}
	
	
	//---------------------------
	mxArray* pSPInfoOut = mxCreateCellMatrix((mwSize)spInfo.size(), 6);
	if (pSPInfoOut == NULL) mexErrMsgTxt("Could not allocate enough memory for superpixel info!\n");	
	
	for (int i = 0; i < spInfo.size(); i++)
	{
		mxArray* arrId = mxCreateNumericMatrix(1, 1, mxINT32_CLASS, mxREAL);
		int* pId = (int*) mxGetData(arrId);
		pId[0] = spInfo.at(i).id;

		mxArray* arrSize = mxCreateNumericMatrix(1, 1, mxINT32_CLASS, mxREAL);
		int* pSize = (int*) mxGetData(arrSize);
		pSize[0] = spInfo.at(i).size;
		
		mxArray* arrNeighbors = mxCreateNumericMatrix(1, (mwSize)spInfo.at(i).neighbors.size(), mxINT32_CLASS, mxREAL);
		int* pNeighbors = (int*) mxGetData(arrNeighbors);
		for (int j = 0; j < spInfo.at(i).neighbors.size(); j++) pNeighbors[j] = spInfo.at(i).neighbors[j];

		mxArray* arrDistanceToSP = mxCreateDoubleMatrix(1, (mwSize)spInfo.at(i).distanceToSP.size(), mxREAL);
		double* pDistanceToSP = (double*) mxGetData(arrDistanceToSP);
		for (int j = 0; j < spInfo.at(i).distanceToSP.size(); j++) pDistanceToSP[j] = spInfo.at(i).distanceToSP[j];

		mxArray* arrBorderStrength = mxCreateDoubleMatrix(1, (mwSize)spInfo.at(i).borderStrength.size(), mxREAL);
		double* pBorderStrength = (double*) mxGetData(arrBorderStrength);
		for (int j = 0; j < spInfo.at(i).borderStrength.size(); j++) pBorderStrength[j] = spInfo.at(i).borderStrength[j];

		mxArray* arrMeanIntensity = mxCreateNumericMatrix(1, 3, mxDOUBLE_CLASS, mxREAL);
		double* pMeanIntensity = (double*) mxGetData(arrMeanIntensity);
		for (int j = 0; j < 3; j++) pMeanIntensity[j] = spInfo.at(i).mean[j];
		
		mwIndex idx = i;
		mxSetCell(pSPInfoOut, idx, arrId);
		
		idx += spInfo.size();
		mxSetCell(pSPInfoOut, idx, arrSize);
		
		idx += spInfo.size();
		mxSetCell(pSPInfoOut, idx, arrNeighbors);

		idx += spInfo.size();
		mxSetCell(pSPInfoOut, idx, arrDistanceToSP);

		idx += spInfo.size();
		mxSetCell(pSPInfoOut, idx, arrBorderStrength);

		idx += spInfo.size();
		mxSetCell(pSPInfoOut, idx, arrMeanIntensity);
	}
	
	plhs[0] = pSPInfoOut;
	//---------------------------
}
