# Supplementary material for: Superpixel-based segmentation of muscle fibers in multi-channel microscopy
Source: BMC Syst Biol. 2016 Dec 5;10(Suppl 5):124. doi: 10.1186/s12918-016-0372-2 (PMC5249035; doi:10.1186/s12918-016-0372-2)
Supplement: Additional file 1 — The MATLAB and C code, and the data files used in this project. (ZIP 9346 kb) [file 12918_2016_372_MOESM1_ESM.zip › Software/keyPressedFunction.m]

% Written by Nguyen Phu Binh (Email: ngphubinh@yahoo.com, URL: http://phubinh.bachkim.vn)
% The Cell Modelling Lab at Duke-NUS (http://ltklab.org)

function keyPressedFunction(source,event)
    global original_labels;
	global last_labels;
	global labels;
	global Zcolor;
	global stop;
    global spInfo;

    global Z1;
    global Z2;
    global Z4;
    global Z5;
    
    clear key
    key = event.Key;
    switch(key)
        case 'm'    % Merge regions
            h = imfreehand;
            if ~isempty(h)
                data = get(h);
                xydata = get(data.Children(4));
                px = int32(xydata.XData);
                py = int32(xydata.YData);

                delete(h);

                last_labels = labels;

                for i = 2:size(px,2)
                    labels = mergeTwoRegions_mex(labels, px(1,1), py(1,1), px(1,i), py(1,i));
                end
                
                redrawFigure(labels, Zcolor);
            end
            
        case 'u'    % Undo
            labels = last_labels;
            redrawFigure(labels, Zcolor);
            
        case 'o'    % Restore the original superpixel at the mouse cursor
            [x, y] = ginput(1);
            x = floor(x);
            y = floor(y);

            l = original_labels(y, x);
            list = find(original_labels == l);
            labels(list) = max(max(max(original_labels)), max(max(labels))) + 1;

            redrawFigure(labels, Zcolor);
            
        case 'i'    % Display information about the selected region
            [x, y] = ginput(1);
            x = floor(x);
            y = floor(y);
            l = labels(y, x);
            fprintf('This label: %d\n', l);
            disp(strrep(['Mean colors (B-Y-R): (' num2str(spInfo{find([spInfo{:,1}]==l),6}, ' %d,') ')'], ',)', ')'))
            
        case 'q'    % Quit (need to close the figure)
            disp('STOP');
            stop = 1;
            return;
    end
end

function redrawFigure(im_labels, im_background)
    [gx,gy] = gradient(double(im_labels));
    idx = find(gx.^2+gy.^2 > 0);
    im1 = im_background;
    im1(idx) = 160;
    im1(idx+size(im1,1)*size(im1,2)) = 160;
    im1(idx+size(im1,1)*size(im1,2)*2) = 160;
    subplot('position',[0 0 1 1]); imshow(im1); truesize(gcf);            
end
