# Supplementary material for: Superpixel-based segmentation of muscle fibers in multi-channel microscopy
Source: BMC Syst Biol. 2016 Dec 5;10(Suppl 5):124. doi: 10.1186/s12918-016-0372-2 (PMC5249035; doi:10.1186/s12918-016-0372-2)
Supplement: Additional file 1 — The MATLAB and C code, and the data files used in this project. (ZIP 9346 kb) [file 12918_2016_372_MOESM1_ESM.zip › Software/main.m]

% Semi-automatic Segmentation of Muscle Fibers from Multi-channel Microscopy
% Written by Nguyen Phu Binh (Email: ngphubinh@yahoo.com, URL: http://phubinh.bachkim.vn)
% The Cell Modelling Lab at Duke-NUS (http://ltklab.org)
% Please cite our paper if using this code.
% Nguyen et al., Superpixel-based segmentation of muscle fibers in multi-channel microscopy, BMC Systems Biology Volume 10 Suppl X, S4.
% This version: 29-04-2016 (Tested using MATLAB R2015a and Windows 7 Enterprise 64-bit)

clear all;
close all;

global last_labels;
global labels;
global Zcolor;
global stop;
global original_labels;
global spInfo;

global Z1;
global Z2;
global Z4;
global Z5;

brightness = 2;
low_pct = 0;
high_pct = 1;

% ---------- Information to process the dataset in Figure 2 ----------- %
filename = 'data\figure2.dat';
sigma1 = 3;
sigma2 = 6;
num_sp = 1500;
compactness = 20;
alpha = 20;
thresBorderStrength = 0.6;
thresSPDistance = 1.7;
thresSize = 6000;
thresBorderDistance = 1;
thresBackgroundIntensity = 80;
row = 1024;
col = 1024;
ch = 6;
pixelSizeX = 387.5 / col;
pixelSizeY = 387.5 / row;

% % ---------- Information to process the dataset in Figure 1a ----------- %
% filename = 'data\figure1a.dat';
% sigma1 = 3;
% sigma2 = 6;
% num_sp = 2200;
% compactness = 20;
% alpha = 20;
% thresBorderStrength = 0.4;
% thresSPDistance = 1.0;
% thresSize = 6000;
% thresBorderDistance = 1;
% thresBackgroundIntensity = 80;
% row = 1024;
% col = 1024;
% ch = 5;
% pixelSizeX = 387.5 / col;
% pixelSizeY = 387.5 / row;

% % ---------- Information to process the dataset in Figure 1b ----------- %
% filename = 'data\figure1b.dat';
% sigma1 = 3;
% sigma2 = 6;
% num_sp = 1800;
% compactness = 20;
% alpha = 20;
% thresBorderStrength = 0.5;
% thresSPDistance = 1.0;
% thresSize = 6000;
% thresBorderDistance = 1;
% thresBackgroundIntensity = 80;
% row = 512;
% col = 512;
% ch = 5;
% pixelSizeX = 387.5 / col;
% pixelSizeY = 387.5 / row;


s = dir(filename);
filesize = s.bytes;

if (filesize == row*col*ch)
    F = fopen(filename, 'r');
    I = fread(F, row*col*ch, 'uint8=>uint8');
    fclose(F);
    Z = reshape(I, row, col, ch);
    
    Z1 = imadjust(Z(:,:,1)', stretchlim(Z(:,:,1)', 0));
    Z2 = imadjust(Z(:,:,2)', stretchlim(Z(:,:,2)', 0));
    Z3 = imadjust(Z(:,:,3)', stretchlim(Z(:,:,3)', 0));
    Z4 = imadjust(Z(:,:,4)', stretchlim(Z(:,:,4)', 0));
    Z5 = imadjust(Z(:,:,5)', stretchlim(Z(:,:,5)', 0));
%    Z6 = imadjust(Z(:,:,6)', stretchlim(Z(:,:,6)', 0));

    Z1 = imadjust(Z(:,:,1)', stretchlim(Z(:,:,1)', [low_pct high_pct]));
    Z4 = imadjust(Z(:,:,4)', stretchlim(Z(:,:,4)', [low_pct high_pct]));
    Z5 = imadjust(Z(:,:,5)', stretchlim(Z(:,:,5)', [low_pct high_pct]));
    
elseif (filesize == row*col*ch*2)
    F = fopen(filename, 'r');
    I = fread(F, row*col*ch, 'uint16=>uint16', 0, 'b');
    fclose(F);
    Z = reshape(I, row, col, ch);
    
    Z1 = imadjust(Z(:,:,1)', stretchlim(Z(:,:,1)', 0));
    Z2 = imadjust(Z(:,:,2)', stretchlim(Z(:,:,2)', 0));
    Z3 = imadjust(Z(:,:,3)', stretchlim(Z(:,:,3)', 0));
    Z4 = imadjust(Z(:,:,4)', stretchlim(Z(:,:,4)', 0));
    Z5 = imadjust(Z(:,:,5)', stretchlim(Z(:,:,5)', 0));
%    Z6 = imadjust(Z(:,:,6)', stretchlim(Z(:,:,6)', 0));
    
    Z1 = imadjust(Z(:,:,1)', stretchlim(Z(:,:,1)', [low_pct high_pct]));
    Z4 = imadjust(Z(:,:,4)', stretchlim(Z(:,:,4)', [low_pct high_pct]));
    Z5 = imadjust(Z(:,:,5)', stretchlim(Z(:,:,5)', [low_pct high_pct]));

    Z1 = uint8(double(Z1) / 256);
    Z2 = uint8(double(Z2) / 256);
    Z3 = uint8(double(Z3) / 256);
    Z4 = uint8(double(Z4) / 256);
    Z5 = uint8(double(Z5) / 256);
%    Z6 = uint8(double(Z6) / 256);
else
    disp('Unknown file format');
    quit;
end


im = cat(3, Z1, Z4, Z5);

LUT = zeros(5,3);
LUT(1,:) = [0, 0, 0];	%Black
LUT(2,:) = [0, 1, 1];   %Cyan
LUT(3,:) = [0, 1, 0];   %Green
LUT(4,:) = [1, 1, 0];   %Yellow
LUT(5,:) = [1, 0, 0];   %Red

Zcolor = zeros(row, col, 3);
for i = 1:row
    for j = 1:col
        Zcolor (i,j,:) = LUT(2,:)*double(Z1(i,j)) + LUT(4,:)*double(Z4(i,j)) + LUT(5,:)*double(Z5(i,j));
    end
end

Zcolor = (Zcolor / max(max(max(Zcolor)))) * 255;
Zcolor = uint8(Zcolor);
figNo = figure; subplot('position',[0 0 1 1]); imshow(Zcolor); truesize(figNo);

opacity = imadjust(Z(:,:,3)', stretchlim(Z(:,:,3)', [0.00 0.99]));
opacity = double(opacity) / 256 .* brightness;

Zcolor_new = uint8(double(Zcolor) .* cat(3, opacity, opacity, opacity));

disp('Generating edge maps...');
tic
[edgeB] = colorGradient(cat(3, Z1, Z1, Z1), sigma1, sigma2);
[edgeY] = colorGradient(cat(3, Z4, Z4, Z4), sigma1, sigma2);
[edgeR] = colorGradient(cat(3, Z5, Z5, Z5), sigma1, sigma2);
toc

edgeMax = bsxfun(@max, edgeB, edgeY);
edgeMax = bsxfun(@max, edgeMax, edgeR);

edgeMax = filter2(fspecial('average',5),edgeMax);

edgeMax = imadjust(edgeMax, stretchlim(edgeMax, 0));

imEdge = pboverlay(double(Zcolor)/255, edgeMax);
figNo = figure; subplot('position',[0 0 1 1]); imshow(imEdge); truesize(figNo);

%------------------------------------%

disp('Generating superpixels...');
tic;
[labels, n] = reSLIC_mex(im, num_sp, compactness, alpha, edgeMax);
toc;

[gx,gy] = gradient(double(labels));
idx = find(gx.^2+gy.^2 > 0);
im1 = Zcolor;
im1(idx) = 160;
im1(idx+size(im1,1)*size(im1,2)) = 160;
im1(idx+size(im1,1)*size(im1,2)*2) = 160;

figNo = figure; subplot('position',[0 0 1 1]); imshow(im1); truesize(figNo);

labels = labels + 1;
original_labels = labels;

stop = 0;
numSP = length(unique(labels));

figNo = figure; subplot('position',[0 0 1 1]); imshow(im1); truesize(figNo);

while (stop < 2)
    disp('Computing properties of regions...');
    tic
    spInfo = computeSPInfo_mex(im, labels, edgeMax);
    toc

    priorityList = zeros(size(spInfo,1), 4);
    for i = 1:size(spInfo,1)
        priorityList(i,1) = i; % index in spInfo
        priorityList(i,2) = [spInfo{i,1}]; % id of the SP
        [priorityList(i,3), priorityList(i,4)] = min([spInfo{i,4}]); % minDistance & index of the neighbor
    end

    [~, I] = sort(priorityList(:,3));
    priorityList = priorityList(I,:);

    index_candidates = find(priorityList(:,3) < thresSPDistance);

    Pvisit = zeros(max([spInfo{:,1}]),1);

    for n = 1:length(index_candidates)
        idx = index_candidates(n);
        i1 = priorityList(idx, 1); % index in spInfo

        if ~Pvisit(i1)
            sp1 = spInfo{i1,1};
            Pvisit(sp1) = 1;
            i2 = priorityList(idx, 4);
            neighbors = spInfo{i1,3};
            borderStrength = spInfo{i1,5};
            meanColors = spInfo{i1,6};
            sp2 = neighbors(i2);
            if ((~Pvisit(sp2)) && ((spInfo{i1,2} < thresSize) || (mean(meanColors) < thresBackgroundIntensity)) && (borderStrength(i2) < thresBorderStrength))
                Pvisit(sp2) = 1;
                labels(labels == sp2) = sp1;
            end
        end
    end

    [gx,gy] = gradient(double(labels));
    idx = find(gx.^2+gy.^2 > 0);
    im1 = Zcolor;
    im1(idx) = 160;
    im1(idx+size(im1,1)*size(im1,2)) = 160;
    im1(idx+size(im1,1)*size(im1,2)*2) = 160;

    figNo = get(groot,'CurrentFigure');
    if size(figNo, 1) == 0
        figNo = figure(5);
    end
    subplot('position',[0 0 1 1]);
    imshow(im1), title('m: Merge - u: Undo - o: Restore - i: Info - q: Quit');
    truesize(figNo);

    if numSP - length(unique(labels)) < 1
        stop = stop + 1;
    else
        numSP = length(unique(labels));
    end

end

fprintf('Number of regions: %d\n', numSP);

generated_labels = labels;

stop = 0;
set(gcf, 'WindowKeyPressFcn', @keyPressedFunction);

% ---- Manual Refinement: m -> merge regions, u -> undo, o -> restore, i -> info, q (then close the figure) -> quit ---- % 
while (stop == 0)
    waitfor(gcf);
end
