# Supplementary material for: Superpixel-based segmentation of muscle fibers in multi-channel microscopy
Source: BMC Syst Biol. 2016 Dec 5;10(Suppl 5):124. doi: 10.1186/s12918-016-0372-2 (PMC5249035; doi:10.1186/s12918-016-0372-2)
Supplement: Additional file 1 — The MATLAB and C code, and the data files used in this project. (ZIP 9346 kb) [file 12918_2016_372_MOESM1_ESM.zip › Software/mergeTwoRegions_mex.cpp]

// Written by Nguyen Phu Binh (Email: ngphubinh@yahoo.com, URL: http://phubinh.bachkim.vn)
// The Cell Modelling Lab at Duke-NUS (http://ltklab.org)
// Merge two region based on two selected points
// - First point => label after merging
// - Second point => connected region to be merged with the region containing the first point 

#include <mex.h>
#include <matrix.h>
#include <queue>

using namespace std;

//---------------------------------------------------------------------------//
// labels (32-bit array), x1, y1, x2, y2 (int32)
void mexFunction(int nlhs, mxArray *plhs[], int nrhs, const mxArray *prhs[])
{
	if (nrhs != 5) mexErrMsgTxt("Five input arguments are required: <labels> <x1, y1> <x2, y2>");
	if (nlhs != 1) mexErrMsgTxt("Only one output is required: <new labels>");

	//---------------------------
	const mwSize* dims = mxGetDimensions(prhs[0]);
	int width = dims[1];
	int height = dims[0];
	int sz = width*height;
	int nElements = mxGetNumberOfElements(prhs[0]);
	if (nElements != sz) mexErrMsgTxt("Input should have only one channel.");
	
	int x1 = mxGetScalar(prhs[1]);
	int y1 = mxGetScalar(prhs[2]);
	int x2 = mxGetScalar(prhs[3]);
	int y2 = mxGetScalar(prhs[4]);
	
	if ((x1 < 0) || (x1 >= width) || (y1 < 0) || (y1 >= height) ||
		(x2 < 0) || (x2 >= width) || (y2 < 0) || (y2 >= height)) mexErrMsgTxt("At least one input point is not in the image.");
	
	int* pLabelIn = (int*) mxGetData(prhs[0]);
	
	mxArray* arrLabelOut = mxDuplicateArray(prhs[0]);
	int* pLabelOut = (int*) mxGetData(arrLabelOut);
	plhs[0] = arrLabelOut;

	int new_label = pLabelIn[x1*height + y1];
	int old_label = pLabelIn[x2*height + y2];

	if (new_label == old_label)	return;
	
	unsigned char* visited = new unsigned char [sz];
	for (int i = 0; i < sz; i++) visited[i] = 0;
	
	queue<int> x_queue;
	queue<int> y_queue;
	
	x_queue.push(x2);
	y_queue.push(y2);
	
	while (!x_queue.empty())
	{
		int x = x_queue.front(); x_queue.pop();
		int y = y_queue.front(); y_queue.pop();
		
		pLabelOut[x*height + y] = new_label;
		
		if ((x > 0) && (pLabelIn[(x-1)*height + y] == old_label) && (visited[(x-1)*height + y] == 0))
		{
			visited[(x-1)*height + y] = 1;
			x_queue.push(x-1);
			y_queue.push(y);
		}
		
		if ((x < width-1) && (pLabelIn[(x+1)*height + y] == old_label) && (visited[(x+1)*height + y] == 0))
		{
			visited[(x+1)*height + y] = 1;
			x_queue.push(x+1);
			y_queue.push(y);
		}
		
		if ((y > 0) && (pLabelIn[x*height + y-1] == old_label) && (visited[x*height + y-1] == 0))
		{
			visited[x*height + y-1] = 1;
			x_queue.push(x);
			y_queue.push(y-1);
		}
		
		if ((y < height-1) && (pLabelIn[x*height + y+1] == old_label) && (visited[x*height + y+1] == 0))
		{
			visited[x*height + y+1] = 1;
			x_queue.push(x);
			y_queue.push(y+1);
		}
	}

	delete [] visited;
}
