# Supplementary material for: Superpixel-based segmentation of muscle fibers in multi-channel microscopy
Source: BMC Syst Biol. 2016 Dec 5;10(Suppl 5):124. doi: 10.1186/s12918-016-0372-2 (PMC5249035; doi:10.1186/s12918-016-0372-2)
Supplement: Additional file 1 — The MATLAB and C code, and the data files used in this project. (ZIP 9346 kb) [file 12918_2016_372_MOESM1_ESM.zip › Software/pboverlay.m]

function [im] = pboverlay(im,pb,channel,faint)
% function [im] = pboverlay(im,pb,channel,faint)
%
% Overlay the pb onto an image.  
%
% INPUTS
%	im		Grayscale or RGB image, values in [0,1].
%	pb		Boundary map, values in [0,1].
%	[channel=2]	Row vector of channels into which to 
%			put the pb, in [1,3].
%	[faint=0.4]	Mulitplier for image, in [0,1].
%
% OUTPUTS
%	im		Faded image with overlayed pb.
%
% David R. Martin <dmartin@eecs.berkeley.edu>

if nargin<3, channel=2; end;
if nargin<4, faint=0.4; end;
faint = max(0,min(1,faint));

% if ~isgray(pb),
%   error('pb not a grayscale image'); 
% end
% if ~(isrgb(im) | isgray(im)),
%   error('im not a grayscale or rgb image');
% end
% 
% if isgray(im), im = cat(3,im,im,im); end

im = im * faint;
for c = channel,
  im(:,:,c) = min(1,pb+im(:,:,c));
end
