# Supplementary material for: Superpixel-based segmentation of muscle fibers in multi-channel microscopy
Source: BMC Syst Biol. 2016 Dec 5;10(Suppl 5):124. doi: 10.1186/s12918-016-0372-2 (PMC5249035; doi:10.1186/s12918-016-0372-2)
Supplement: Additional file 1 — The MATLAB and C code, and the data files used in this project. (ZIP 9346 kb) [file 12918_2016_372_MOESM1_ESM.zip › Software/reSLIC_mex.cpp]

// Written by Nguyen Phu Binh (Email: ngphubinh@yahoo.com, URL: http://phubinh.bachkim.vn)
// The Cell Modelling Lab at Duke-NUS (http://ltklab.org)
// Please cite our paper if using this code.
// Nguyen et al., Superpixel-based segmentation of muscle fibers in multi-channel microscopy, BMC Systems Biology Volume 10 Suppl X, S4.
// Based on the original SLIC code at http://ivrl.epfl.ch/research/superpixels

#include <mex.h>
#include <stdio.h>
#include <math.h>
#include <float.h>

//---------------------------------------------------------------------------//
void getSeeds(int STEP, int width, int height, int* seedIndices, int* numseeds, double* edges)
{
    const	bool hexgrid = false;
    double	xerrperstrip, yerrperstrip;
    int 	x, y, xe, ye, xoff, yoff, xstrips, ystrips, xerr, yerr, seedx, seedy, n, i;
	const	int dx8[8] = {-1, -1,  0,  1, 1, 1, 0, -1};
	const	int dy8[8] = { 0, -1, -1, -1, 0, 1, 1,  1};

	xstrips = (0.5+(double)(width)/(double)(STEP));
	ystrips = (0.5+(double)(height)/(double)(STEP));

    xerr = width  - STEP*xstrips; if (xerr < 0) {xstrips--; xerr = width - STEP*xstrips;}
    yerr = height - STEP*ystrips; if (yerr < 0) {ystrips--; yerr = height- STEP*ystrips;}

	xerrperstrip = (double)(xerr)/(double)(xstrips);
	yerrperstrip = (double)(yerr)/(double)(ystrips);

	xoff = STEP/2;
	yoff = STEP/2;

    n = 0;
	for (y = 0; y < ystrips; y++)
	{
		ye = y*yerrperstrip;
		for (x = 0; x < xstrips; x++)
		{
			xe = x*xerrperstrip;
            seedx = (x*STEP+xoff+xe);
            if (hexgrid)
			{
				seedx = x*STEP + (xoff<<(y&0x1)) + xe;
				if (seedx >= width) seedx = width-1;
			}//for hex grid sampling
            seedy = y*STEP + yoff + ye;
            int storedIdx = seedy*width + seedx;

			for (i = 0; i < 8; i++)
			{
				int nx = seedx + dx8[i];
				int ny = seedy + dy8[i];

				if (nx >= 0 && nx < width && ny >= 0 && ny < height)
				{
					int newIdx = ny*width + nx;
					if (edges[newIdx] < edges[storedIdx]) storedIdx = newIdx;
				}
			}
			
			seedIndices[n] = storedIdx;
			n++;
		}
	}
    *numseeds = n;
}
//---------------------------------------------------------------------------//
double weightedDistance(int x1, int y1, int x2, int y2, int width, int height, double *edges)
{
    const	int nx9[9] = {-1,  0,  1, -1, 0, 1, -1, 0, 1};
	const	int ny9[9] = {-1, -1, -1,  0, 0, 0,  1, 1, 1};
	
	#define ABS(a)		(((a)<0) ? -(a) : (a))
	#define SGN(a)		(((a)<0) ? -1 : 1)

	int d, x, y, ax, ay, sx, sy, dx, dy;
	double dist = 0.0;

	dx = x2-x1;  ax = ABS(dx)<<1;  sx = SGN(dx);
	dy = y2-y1;  ay = ABS(dy)<<1;  sy = SGN(dy);

	x = x1;
	y = y1;
	if (ax>ay)
	{
		d = ay-(ax>>1);
		for (;;)
		{
			dist += edges[y*width + x];

			if (x==x2) return dist;
			if (d>=0)
			{
				y += sy;
				d -= ax;
			}
			x += sx;
			d += ay;
		}
	}
	else
	{
		d = ax-(ay>>1);
		for (;;)
		{
			dist += edges[y*width + x];

			if (y==y2) return dist;
			if (d>=0)
			{
				x += sx;
				d -= ay;
			}
			y += sy;
			d += ax;
		}
	}
	
	return dist;
}
//---------------------------------------------------------------------------//
double getEdgeWeight(int x1, int y1, int x2, int y2, int width, int height, double *edges)
{
	#define ABS(a)		(((a)<0) ? -(a) : (a))
	#define SGN(a)		(((a)<0) ? -1 : 1)

	int d, x, y, ax, ay, sx, sy, dx, dy;
	double emax = 0.0;

	dx = x2-x1; ax = ABS(dx) << 1; sx = SGN(dx);
	dy = y2-y1; ay = ABS(dy) << 1; sy = SGN(dy);

	x = x1;
	y = y1;
	
	if (ax > ay)
	{
		d = ay-(ax>>1);
		for (;;)
		{
			if (emax < edges[y*width + x]) emax = edges[y*width + x];

			if (x == x2) return emax;
			if (d >= 0)
			{
				y += sy;
				d -= ax;
			}
			x += sx;
			d += ay;
		}
	}
	else
	{
		d = ax-(ay>>1);
		for (;;)
		{
			if (emax < edges[y*width + x]) emax = edges[y*width + x];

			if (y == y2) return emax;
			if (d >= 0)
			{
				x += sx;
				d -= ay;
			}
			y += sy;
			d += ax;
		}
	}
	
	return emax;
}
//---------------------------------------------------------------------------//
void generateSuperpixels(double* bvec, double* yvec, double* rvec, double* kSeedsBlue, double* kSeedsYellow, double* kSeedsRed, double* kSeedsX, double* kSeedsY, int width, int height, int numseeds, int* klabels, int STEP, double compactness, double alpha, double* edges)
{
	double	l, a, b;
	double	dist;
	double	distxy;
    int 	x1, y1, x2, y2;
    int 	r, c, x, y;
    int 	n, i, k, ind, itr;
    int 	sz = width*height;
	int 	offset = STEP;
	const	int numk = numseeds;
    
    double* clustersize	= (double*) mxMalloc(sizeof(double)*numk);
    double* inv			= (double*) mxMalloc(sizeof(double)*numk);
    double* sigmaBlue	= (double*) mxMalloc(sizeof(double)*numk);
    double* sigmaYellow	= (double*) mxMalloc(sizeof(double)*numk);
    double* sigmaRed	= (double*) mxMalloc(sizeof(double)*numk);
    double* sigmaX		= (double*) mxMalloc(sizeof(double)*numk);
    double* sigmaY		= (double*) mxMalloc(sizeof(double)*numk);
    double* distvec		= (double*) mxMalloc(sizeof(double)*sz);
	double invwt = 1.0/((STEP/compactness)*(STEP/compactness));

	for (itr = 0; itr < 10; itr++)
	{
		for (i = 0; i < sz; i++) distvec[i] = DBL_MAX;

		for (n = 0; n < numk; n++)
		{
            x1 = kSeedsX[n]-offset; if(x1 < 0) x1 = 0;
            y1 = kSeedsY[n]-offset; if(y1 < 0) y1 = 0;
            x2 = kSeedsX[n]+offset; if(x2 > width)  x2 = width;
            y2 = kSeedsY[n]+offset; if(y2 > height) y2 = height;

			for (y = y1; y < y2; y++)
				for (x = x1; x < x2; x++)
				{
					i = y*width + x;

					l = bvec[i];
					a = yvec[i];
					b = rvec[i];

					dist = (l - kSeedsBlue[n])*(l - kSeedsBlue[n]) + (a - kSeedsYellow[n])*(a - kSeedsYellow[n]) + (b - kSeedsRed[n])*(b - kSeedsRed[n]);
					distxy = (x - kSeedsX[n])*(x - kSeedsX[n]) + (y - kSeedsY[n])*(y - kSeedsY[n]);
					dist += distxy*invwt;
					
					dist += alpha*alpha * compactness*compactness * (getEdgeWeight(x, y, kSeedsX[n], kSeedsY[n], width, height, edges));

					if (dist < distvec[i])
					{
						distvec[i] = dist;
						klabels[i] = n;
					}
				}
		}
		//-----------------------------------------------------------------
		// Recalculate the centroid and store in the seed values
		//-----------------------------------------------------------------
        for (k = 0; k < numk; k++)
        {
            sigmaBlue[k] = 0;
            sigmaYellow[k] = 0;
            sigmaRed[k] = 0;
            sigmaX[k] = 0;
            sigmaY[k] = 0;
            clustersize[k] = 0;
        }

		ind = 0;
        for (r = 0; r < height; r++)
            for (c = 0; c < width; c++)
            {
                if (klabels[ind] >= 0)
                {
                    sigmaBlue[klabels[ind]] += bvec[ind];
                    sigmaYellow[klabels[ind]] += yvec[ind];
                    sigmaRed[klabels[ind]] += rvec[ind];
                    sigmaX[klabels[ind]] += c;
                    sigmaY[klabels[ind]] += r;
                    clustersize[klabels[ind]] += 1.0;
                }
                ind++;
            }
        
		for (k = 0; k < numk; k++)
		{
			if (clustersize[k] <= 0) clustersize[k] = 1;
			inv[k] = 1.0/clustersize[k];//computing inverse now to multiply, than divide later
		}

		for (k = 0; k < numk; k++)
		{
			kSeedsBlue[k] = sigmaBlue[k]*inv[k];
			kSeedsYellow[k] = sigmaYellow[k]*inv[k];
			kSeedsRed[k] = sigmaRed[k]*inv[k];
			kSeedsX[k] = sigmaX[k]*inv[k];
			kSeedsY[k] = sigmaY[k]*inv[k];
		}
	}
    mxFree(sigmaBlue);
    mxFree(sigmaYellow);
    mxFree(sigmaRed);
    mxFree(sigmaX);
    mxFree(sigmaY);
    mxFree(clustersize);
    mxFree(inv);
    mxFree(distvec);
}
//---------------------------------------------------------------------------//
void enforceSuperpixelConnectivity(int* labels, int width, int height, int numSuperpixels, int* nlabels, int* finalNumberOfLabels)
{
    const	int dx4[4] = {-1,  0,  1,  0};
	const	int dy4[4] = { 0, -1,  0,  1};
    const	int sz = width*height;
    const	int SUPSZ = sz/numSuperpixels;
    int 	n, c, i, j, k, count, ind, x, y, label, oindex, adjlabel;
    int*	xvec = (int*) mxMalloc(sizeof(int)*SUPSZ*10);
	int*	yvec = (int*) mxMalloc(sizeof(int)*SUPSZ*10);

	for (i = 0; i < sz; i++) nlabels[i] = -1;
    oindex = 0;
    adjlabel = 0;//adjacent label
    label = 0;
	for (j = 0; j < height; j++)
	{
		for (k = 0; k < width; k++)
		{
			if (0 > nlabels[oindex])
			{
				nlabels[oindex] = label;
				//--------------------
				// Start a new segment
				//--------------------
				xvec[0] = k;
				yvec[0] = j;
				//-------------------------------------------------------
				// Quickly find an adjacent label for use later if needed
				//-------------------------------------------------------
				for (n = 0; n < 4; n++)
				{
					int x = xvec[0] + dx4[n];
					int y = yvec[0] + dy4[n];
					if ((x >= 0 && x < width) && (y >= 0 && y < height))
					{
						int nindex = y*width + x;
						if (nlabels[nindex] >= 0) adjlabel = nlabels[nindex];
					}
				}
                
				count = 1;
				for (c = 0; c < count; c++)
					for (n = 0; n < 4; n++)
					{
						x = xvec[c] + dx4[n];
						y = yvec[c] + dy4[n];

						if ((x >= 0 && x < width) && (y >= 0 && y < height))
						{
							int nindex = y*width + x;

							if (0 > nlabels[nindex] && labels[oindex] == labels[nindex])
							{
								xvec[count] = x;
								yvec[count] = y;
								nlabels[nindex] = label;
								count++;
							}
						}
					}

				//-------------------------------------------------------
				// If segment size is less then a limit, assign an
				// adjacent label found before, and decrement label count.
				//-------------------------------------------------------
				if (count <= SUPSZ >> 2)
				{
					for (c = 0; c < count; c++)
					{
                        ind = yvec[c]*width+xvec[c];
						nlabels[ind] = adjlabel;
					}
					label--;
				}

				label++;
			}
			oindex++;
		}
	}
	*finalNumberOfLabels = label;

	mxFree(xvec);
	mxFree(yvec);
}
//---------------------------------------------------------------------------//
void mexFunction(int nlhs, mxArray *plhs[], int nrhs, const mxArray *prhs[])
{
	double*	bvec;
	double* yvec;
	double* rvec;
	double*	kSeedsX;
	double* kSeedsY;
	double*	kSeedsBlue;
	double* kSeedsYellow;
	double* kSeedsRed;
	double*	edgeStrength;
	const	mwSize* dims;
	unsigned char* imgbytes;
	int*	outputNumSuperpixels;
	int*	outlabels;
	int*	klabels;
	int*	clabels;
	int*	seedIndices;
	int 	finalNumberOfLabels;
	int 	width, height, sz, x, y;
	int 	i, ii, k, step, numseeds;
	int 	numelements;
	int 	numSuperpixels = 400;//default value
	double	compactness = 10;//default value
	double	alpha = 1.0;

	if (nrhs < 1)
		mexErrMsgTxt("At least one argument is required.");
	else if(nrhs > 5)
		mexErrMsgTxt("Too many input arguments.");

	if (nlhs != 2) mexErrMsgIdAndTxt("reSLIC:nlhs", "Two outputs required, a labels and the number of labels, i.e superpixels.");

	//---------------------------
	numelements = mxGetNumberOfElements(prhs[0]);
	mwSize numdims = mxGetNumberOfDimensions(prhs[0]);
	dims = mxGetDimensions(prhs[0]);
	imgbytes = (unsigned char*) mxGetData(prhs[0]);//mxGetData returns a void pointer, so cast it
	width = dims[1];
	height = dims[0];//Note: first dimension provided is height and second is width
	sz = width*height;
	//---------------------------
	if (nrhs > 1) numSuperpixels = mxGetScalar(prhs[1]);
	if (nrhs > 2) compactness = mxGetScalar(prhs[2]);
	if (nrhs > 3) alpha = mxGetScalar(prhs[3]);
	if (nrhs > 4)
	{
		dims = mxGetDimensions(prhs[4]);
		if ((dims[1] != width) || (dims[0] != height)) mexErrMsgTxt("The size of edge strength is not correct.") ;
	}

	numSuperpixels = mxGetScalar(prhs[1]);
	compactness = mxGetScalar(prhs[2]);

	if (numelements/sz != 3) mexErrMsgTxt("Input should have 3 channels (Blue-Yellow-Red).");

	//---------------------------
	// Allocate memory
	//---------------------------
	bvec    = (double*) mxMalloc(sizeof(double) * sz);
	yvec    = (double*) mxMalloc(sizeof(double) * sz);
	rvec    = (double*) mxMalloc(sizeof(double) * sz);
	klabels = (int*) mxMalloc(sizeof(int) * sz); // original k-means labels
	clabels = (int*) mxMalloc(sizeof(int) * sz); // corrected labels after enforcing connectivity
	seedIndices = (int*) mxMalloc(sizeof(int) * sz);

	if (nrhs > 3)
	{
		edgeStrength = (double*) mxMalloc(sizeof(double) * sz);
		double* p = (double*) mxGetData(prhs[4]);
		for (x = 0, ii = 0; x < width; x++) // reading data from column-major MATLAB matrics to row-major C matrices (i.e perform transpose)
			for (y = 0; y < height; y++)
			{
				i = y*width+x;
				edgeStrength[i] = p[ii];
				ii++;
			}
	}
	else
		edgeStrength = (double*) mxCalloc(sz, sizeof(double)); // initializes this newly allocated memory to 0
	
	//---------------------------
	// Perform color conversion ???
	//---------------------------
	for (x = 0, ii = 0; x < width; x++)//reading data from column-major MATLAB matrics to row-major C matrices (i.e perform transpose)
		for (y = 0; y < height; y++)
		{
			i = y*width+x;
			bvec[i] = imgbytes[ii];
			yvec[i] = imgbytes[ii+sz];
			rvec[i] = imgbytes[ii+sz+sz];
			ii++;
		}
	//---------------------------
	// Find seeds
	//---------------------------
	step = sqrt((double)(sz)/(double)(numSuperpixels))+0.5;
	getSeeds(step, width, height, seedIndices, &numseeds, edgeStrength);

	kSeedsX = (double*) mxMalloc(sizeof(double) * numseeds);
	kSeedsY = (double*) mxMalloc(sizeof(double) * numseeds);
	kSeedsBlue = (double*) mxMalloc(sizeof(double) * numseeds);
	kSeedsYellow = (double*) mxMalloc(sizeof(double) * numseeds);
	kSeedsRed = (double*) mxMalloc(sizeof(double) * numseeds);
	for (k = 0; k < numseeds; k++)
	{
		kSeedsX[k] = seedIndices[k] % width;
		kSeedsY[k] = seedIndices[k] / width;
		kSeedsBlue[k] = bvec[seedIndices[k]];
		kSeedsYellow[k] = yvec[seedIndices[k]];
		kSeedsRed[k] = rvec[seedIndices[k]];
	}
	//---------------------------
	// Compute superpixels
	//---------------------------
	generateSuperpixels(bvec, yvec, rvec, kSeedsBlue, kSeedsYellow, kSeedsRed, kSeedsX, kSeedsY, width, height, numseeds, klabels, step, compactness, alpha, edgeStrength);
	//---------------------------
	// Enforce connectivity
	//---------------------------
	enforceSuperpixelConnectivity(klabels, width, height, numSuperpixels, clabels, &finalNumberOfLabels);
	//---------------------------
	// Assign output labels
	//---------------------------
	plhs[0] = mxCreateNumericMatrix(height, width, mxINT32_CLASS, mxREAL);
	outlabels = (int*) mxGetData(plhs[0]);
	for (x = 0, ii = 0; x < width; x++)//copying data from row-major C matrix to column-major MATLAB matrix (i.e. perform transpose)
		for (y = 0; y < height; y++)
		{
			i = y*width+x;
			outlabels[ii] = clabels[i];
			ii++;
		}
	//---------------------------
	// Assign number of labels/seeds
	//---------------------------
	plhs[1] = mxCreateNumericMatrix(1, 1, mxINT32_CLASS, mxREAL);
	outputNumSuperpixels = (int*)mxGetData(plhs[1]);//gives a void*, cast it to int*
	*outputNumSuperpixels = finalNumberOfLabels;
	//---------------------------
	// Deallocate memory
	//---------------------------
	mxFree(bvec);
	mxFree(yvec);
	mxFree(rvec);
	mxFree(klabels);
	mxFree(clabels);
	mxFree(seedIndices);
	mxFree(kSeedsX);
	mxFree(kSeedsY);
	mxFree(kSeedsBlue);
	mxFree(kSeedsYellow);
	mxFree(kSeedsRed);
	mxFree(edgeStrength);
}
//---------------------------------------------------------------------------//
